# Supplementary material for: Molecular characterization of carbapenem-resistant and carbapenem-sensitive Acinetobacter baumannii isolates from an intensive care unit in Ningbo, China
Source: Front Microbiol. 2025 Sep 3;16:1646319. doi: 10.3389/fmicb.2025.1646319 (PMC12440978; doi:10.3389/fmicb.2025.1646319)
Supplement: Supplementary file 1 [file Table_1.xlsx]

## Sheet: Clinical Supplementary Informat
Table 1 Clinical Supplementary Informat
Strains	Source	Sample	Strain Isolation Time	MLST	Basic information			Clinical Diagnosis	Invasive manipulation						Clinical Outcomes
					Age	Gender	Separated department		CVC	Puncture	Endotracheal Intubation	Tracheostomy	Mechanical ventilation	Drainage Tube Insertion	28-Day Mortality
CR-AB01	Ningbo	sputum	2023-02-26	2230	91	Male	ICU	Severe pneumonia, respiratory failure, heart failure	yes	yes	yes	no	yes	no	no
CR-AB02	Ningbo	sputum	2023-08-02	2	71	Female	ICU	Brain herniation, pneumonia, multiple rib fractures	yes	yes	yes	yes	yes	yes	no
CR-AB03	Ningbo	sputum	2023-08-06	2	76	Male	ICU	Heart failure, left basal ganglia hematoma, hypertension, diabetes	no	yes	yes	yes	yes	no	no
CR-AB04	Ningbo	Bronchial lavage fluid	2023-03-04	2	67	Male	ICU	Respiratory failure, septic shock, coronary atherosclerotic heart disease, severe pneumonia	yes	yes	yes	yes	yes	no	no
CR-AB05	Ningbo	sputum	2023-04-09	2	34	Male	ICU	Subarachnoid hemorrhage, pelvic fracture, pneumonia	no	no	no	yes	yes	no	-	Have been discharged from the hospital or transferred to another facility within 28 days.
CR-AB06	Ningbo	Thoracic (abdominal) drainage fluid	2023-04-12	2	47	Male	ICU	Severe closed head injury, trauma syndrome	yes	yes	yes	no	yes	no	yes
CR-AB07	Ningbo	sputum	2023-03-03	2	56	Male	ICU	Cerebral hemorrhage, pulmonary infection, hypertension	no	no	yes	yes	yes	no	no
CR-AB08	Ningbo	blood	2023-12-03	2	51	Male	ICU	Uremia, secondary hyperparathyroidism, hypertension, bilateral kidney stones	no	yes	no	no	no	no	no
CR-AB09	Ningbo	Cerebrospinal fluid	2023-05-20	2	87	Female	ICU	Respiratory failure, pulmonary infection, pleural effusion, left humeral shaft fracture, Alzheimer's disease	yes	yes	yes	no	yes	yes	no
CR-AB10	Ningbo	sputum	2023-11-02	2	68	Male	ICU	Gastrointestinal bleeding, trauma syndrome, fracture, cerebral hemorrhage	no	no	no	yes	no	no	no
CR-AB11	Ningbo	sputum	2023-10-09	2	53	Male	ICU	hepatic failure	no	no	yes	yes	yes	no	no
CR-AB12	Ningbo	Secreta	2023-09-30	2	83	Male	ICU	pulmonary infection	yes	no	no	yes	yes	no	no
CR-AB13	Ningbo	sputum	2023-10-15	2	48	Female	ICU	hepatic failure	no	no	no	no	no	yes	no
CR-AB14	Ningbo	sputum	2023-10-11	2	64	Male	ICU	Thoracic spinal cord injury	no	no	yes	no	no	yes	no
CR-AB15	Ningbo	Urine	2023-02-26	2	71	Male	ICU	Severe upper gastrointestinal bleeding, respiratory failure, severe pneumonia, type 2 diabetes, renal insufficiency, hypertension	yes	no	no	yes	yes	no	yes
CR-AB16	Ningbo	sputum	2023-07-11	2	84	Male	ICU	Pulmonary infection, respiratory failure, hypertension, Alzheimer's disease, type 2 diabetes	yes	no	no	yes	yes	no	no
CR-AB17	Ningbo	sputum	2023-07-13	2	46	Male	ICU	Right thalamus hemorrhage with rupture into the ventricles, hypertension	yes	no	yes	no	yes	no	no
CR-AB18	Ningbo	sputum	2023-06-09	2	54	Female	ICU	Hypertension, pulmonary infection, hypoxic-ischemic encephalopathy	yes	yes	no	yes	yes	no	no
CS-AB01	Ningbo	sputum	2023-02-26	1276	59	Male	ICU	Gastrointestinal bleeding, pleural effusion, peritoneal effusion, pulmonary infection, liver failure	no	yes	no	no	no	yes	no
CS-AB02	Ningbo	sputum	2023-03-08	88	78	Female	ICU	Respiratory failure, gallbladder perforation, acute renal failure, hypertension, heart failure, diabetes	no	yes	yes	no	yes	yes	no
CS-AB03	Ningbo	Urine	2023-03-14	629	66	Female	ICU	Pleural effusion, liver cirrhosis, ascites, schizophrenia, pulmonary infection	yes	no	no	yes	yes	yes	yes
CS-AB04	Ningbo	sputum	2023-04-23	768	34	Male	ICU	bronchopneumonia	no	no	yes	no	no	no	no
CS-AB05	Ningbo	sputum	2023-04-30	204	85	Female	ICU	Cerebral infarction, hypertension, interstitial lung disease	no	no	yes	no	yes	no	no
CS-AB06	Ningbo	sputum	2023-05-08	68	76	Male	ICU	Respiratory failure, acute ST-segment elevation myocardial infarction, pneumonia, diabetes, hypertension	yes	yes	no	yes	yes	no	no
CS-AB07	Ningbo	sputum	2023-05-24	209	71	Male	ICU	Acute stage of bilateral basal ganglia area cerebral infarction, hypertension	no	yes	no	yes	yes	no	no
CS-AB08	Ningbo	sputum	2023-06-29	93	44	Male	ICU	Acute renal failure, secondary malignant tumor of the bone, kidney transplant status, hypertension	no	yes	no	yes	yes	no	no
CS-AB09	Ningbo	Thoracic (abdominal) drainage fluid	2023-07-02	1697	81	Male	ICU	Type I respiratory failure, hypertension, cardiac insufficiency	no	no	yes	no	no	no	-	Have been discharged from the hospital or transferred to another facility within 28 days.
CS-AB10	Ningbo	sputum	2023-11-11	1264	75	Male	ICU	Coughing up blood to be examined, hypertension	no	no	no	yes	yes	no	no
CS-AB11	Ningbo	sputum	2023-11-06	2114	62	Male	ICU	Abdominal cavity infection, peritonitis, traumatic splenic rupture, intestinal obstruction	yes	no	yes	no	no	no	no
CS-AB12	Ningbo	sputum	2023-08-20	768	40	Male	ICU	Pulmonary infection, brainstem hemorrhage, intraventricular hemorrhage, hypertension	yes	yes	yes	yes	yes	no	no
CS-AB13	Ningbo	Thoracic (abdominal) drainage fluid	2023-08-26	217	80	Male	ICU	Bilateral frontal lobe contusion, diabetic nephropathy, cataract, type 2 diabetes, brain atrophy, white matter degeneration	yes	no	yes	yes	yes	no	no
CS-AB14	Ningbo	blood	2023-07-31	217	77	Female	ICU	Respiratory failure, meningioma, hypertension, diabetes	yes	no	yes	yes	yes	no	no
CS-AB15	Ningbo	Secreta	2023-11-26	433	79	Male	ICU	Aspiration pneumonia, respiratory failure, hypertension, diabetes, coronary atherosclerotic heart disease	no	no	yes	no	yes	no	no
CS-AB16	Ningbo	blood	2023-10-08	217	43	Female	ICU	Fever	yes	no	no	yes	yes	no	no
CS-AB17	Ningbo	sputum	2023-05-23	1273	59	Female	ICU	Diabetic ketoacidosis, hyperlipidemia, hypertension	no	no	yes	no	yes	no	no
CS-AB18	Ningbo	sputum	2023-09-29	204	21	Female	ICU	Right frontal lobe contusion and laceration, traumatic subarachnoid hemorrhage	no	yes	no	yes	yes	no	no
CS-AB19	Ningbo	sputum	2023-09-25	1264	42	Male	ICU	Right temporal-parietal subdural hematoma	yes	no	yes	no	yes	no	no
CS-AB20	Ningbo	Urine	2023-12-15	543	57	Male	ICU	gastric malignant tumor	no	no	yes	no	yes	yes	no
CS-AB21	Ningbo	sputum	2023-10-09	204	75	Male	ICU	Advanced liver cirrhosis with pleural effusion	no	yes	no	yes	yes	no	no
